# Supplementary material for: Construction of a Novel 3D Urinary Bladder Mucosa Model and Its Application in Toxicity Assessment of Arsenicals
Source: Toxics. 2025 Sep 29;13(10):828. doi: 10.3390/toxics13100828 (PMC12568184; doi:10.3390/toxics13100828)
Supplement: Supplementary file 1 [file toxics-13-00828-s001.zip]

Archive with 1 entries (1 files):
- toxics-3859493-supplementary.pdf
